# Supplementary material for: LIMD1 is more frequently altered than RB1 in head and neck squamous cell carcinoma: clinical and prognostic implications
Source: Mol Cancer. 2010 Mar 12;9:58. doi: 10.1186/1476-4598-9-58 (PMC2848626; doi:10.1186/1476-4598-9-58)
Supplement: Additional file 4 — LIMD1 overall molecular alterations including deletion, methylation, mutation and mRNA expression. The data provided represent the overall molecular alterations ie deletion, promoter methylation, mutation of LIMD1 along with the mRNA expression in each of individual sample studied. [file 1476-4598-9-58-S4.XLS]

## Sheet: Sheet1
	Additional file2
	Table S2:			LIMD1 overall molecular alterations including deletion (Del), methylation (Meth), mutation (Mut) and mRNA expression patterns as observed in 83 primary head and neck SCC and 2 HNSCC cells
	TNM stage	Mild	Mild	Mild	Mod	Mod	Mod	Mod	Mod	Mod	Mod	Mod	Mod	Sev	Sev	Sev	Sev	Sev	Sev	Sev	Sev	Sev	Sev	Sev	Sev	Sev	I	I	I	I	I	I	I	I	II	II	II	II	II	II	II	II	II	II	II	III	III	III	III
	Samples screened	L132	L133	L113	L59	L65	L66	L124	L127	L64	L139	L70	L74	L139	L69	L144	L115	L117	L55	L131	L126	L150	L153	L154	L158	L162	5318	363	2888	1004	292	4954	2642	872	2772	7216	5165	2073	6817	5303	1234	2323	1108	6814	7077	821	1367	1552	615
LIMD1 locus	Del	+	+	-	+	+	-	+	+	+	-	-	-	-	-	+	+	-	-	+	+	+	-	+	+	+	-	+	+	+	+	-	+	-	+	-	+	+	+	-	+	+	-	-	-	+	+	-	+
	Meth	-	-	-	+	+	+	+	+	+	+	-	+	+	+	-	+	+	+	+	-	+	+	+	+	+	+	+	+	+	-	+	+	-	-	+	+	-	+	+	+	-	+	+	-	-	+	+	-
	Mut	-	-	-	-	-	+	-	-	-	S1	-	-	-	-	S1	-	-	-	-	+	-	S1	-	-	-	-	-	-	-	S1	-	+	-	+	+	-	+	-	+	S	+	+	-	+	+	+	+	+
	mRNA expression	ND	ND	ND	ND	ND	ND	ND	ND	ND	ND	ND	ND	ND	ND	ND	ND	ND	ND	ND	ND	ND	ND	ND	ND	ND	¯	ND	¯	¯	ND	ND	ND	N	ND	ND	¯	ND	¯	¯	ND	ND	¯	¯	¯	ND	ND	ND	ND
					S1: rs267237; S: both rs267236 & rs267236											ND		Not done				¯		Reduction in expression									N		Normal expression
[truncated: 37 more columns]
